# Supplementary material for: Factors Associated with Carriage of Enteropathogenic and Non-Enteropathogenic Viruses: A Reanalysis of Matched Case-Control Data from the AFRIBIOTA Site in Antananarivo, Madagascar
Source: Pathogens. 2023 Aug 2;12(8):1009. doi: 10.3390/pathogens12081009 (PMC10459613; doi:10.3390/pathogens12081009)
Supplement: Supplementary file 1 [file pathogens-12-01009-s001.zip]

Archive with 1 entries (1 files):
- pathogens-2481295-supplementary.pdf
